# Supplementary material for: Real estate market and building energy performance: Data for a mass appraisal approach
Source: Data Brief. 2015 Nov 24;5:1060–5. doi: 10.1016/j.dib.2015.11.027 (PMC4689110; doi:10.1016/j.dib.2015.11.027)
Supplement: Supplementary file 1 — Supplementary material [file mmc1.xlsx]

## Sheet: dataset
ID	LAT	LON	ACC	ZMM	AMC	TYP	FL	RM	BR	PRK	AMT	AMG	EPL	SRF	PRC
1	45.4128	11.9075	2	C3	3	1	1	4	1	2	0	1	G	120	95000
2	45.4489	11.8752	3	D1	3	1	2	4	2	2	1	0	D	165	225000
3	45.4489	11.8752	3	D1	2	1	2	5	2	3	1	0	D	150	225000
4	45.4489	11.8752	3	D1	2	1	1	4	2	2	1	1	D	98	148000
5	45.4489	11.8752	3	D1	2	1	1	3	1	2	1	0	F	80	138000
6	45.4489	11.8752	3	D1	1	1	0	4	2	3	0	0	B	145	460000
7	45.4489	11.8752	3	D1	1	1	0	2	1	2	0	0	B	54	220000
8	45.4489	11.8752	3	D1	1	2	0	3	1	3	0	0	B	110	550000
9	45.4489	11.8752	3	D1	3	1	3	4	3	2	1	0	E	135	199000
10	45.4489	11.8752	3	D1	2	1	3	5	2	3	1	0	E	185	280000
11	45.424	11.8846	3	C3	3	1	1	4	2	2	1	0	G	120	139000
12	45.424	11.8846	3	C3	2	1	3	5	2	0	0	0	G	120	140000
13	45.424	11.8846	3	C3	3	1	1	3	1	2	1	0	G	75	95000
14	45.424	11.8846	3	C3	3	1	1	4	2	2	1	0	F	100	140000
15	45.424	11.8846	3	C3	3	1	2	4	1	2	1	0	F	90	128000
16	45.424	11.8846	3	C3	1	1	3	6	2	2	1	0	B	134	415000
17	45.424	11.8846	3	C3	3	2	0	6	3	3	1	2	F	200	380000
18	45.424	11.8846	3	C3	2	2	0	6	3	3	1	2	F	270	570000
19	45.4186	11.887	2	C3	3	1	1	5	2	2	1	1	G	135	180000
20	45.4343	11.8931	3	C7	3	1	3	3	1	2	1	0	G	80	120000
21	45.3846	11.8652	3	D2	2	1	2	2	1	2	1	1	G	110	155000
22	45.3846	11.8652	3	D2	1	1	1	3	1	1	1	1	G	120	200000
23	45.3846	11.8652	3	D2	2	1	2	3	2	1	1	0	C	90	205000
24	45.3846	11.8652	3	D2	1	1	1	3	1	2	1	1	C	60	140000
25	45.3846	11.8652	3	D2	2	1	3	4	2	1	1	0	C	100	242000
26	45.3846	11.8652	3	D2	1	1	1	3	2	1	1	0	B	80	260000
27	45.3846	11.8652	3	D2	3	2	0	6	3	3	1	2	G	220	340000
28	45.3881	11.8635	3	D2	2	1	4	6	3	2	1	1	E	188	365000
29	45.3881	11.8635	3	D2	1	1	2	6	2	2	1	0	A	145	350000
30	45.3881	11.8635	3	D2	1	2	0	4	3	2	1	2	C	120	285000
31	45.3888	11.8627	2	D2	1	2	0	4	2	2	1	0	B	90	318000
32	45.3959	11.8323	3	D1	3	1	1	3	1	2	1	0	G	120	105000
33	45.3959	11.8323	3	D1	2	1	2	4	2	2	1	0	F	147	150000
34	45.3959	11.8323	3	D1	3	1	1	4	1	2	1	0	G	90	100000
35	45.3959	11.8323	3	D1	2	1	3	5	2	0	1	0	E	151	175000
36	45.3959	11.8323	3	D1	2	1	2	5	2	2	1	0	F	90	105000
37	45.3959	11.8323	3	D1	3	1	2	4	1	2	1	1	F	113	135000
38	45.3959	11.8323	3	D1	2	1	2	5	2	2	1	1	F	154	185000
39	45.3959	11.8323	3	D1	3	1	3	4	2	2	1	0	E	152	195000
40	45.3959	11.8323	3	D1	3	1	3	6	3	2	1	1	G	174	228000
41	45.3959	11.8323	3	D1	3	1	3	5	2	2	1	1	F	110	145000
42	45.3959	11.8323	3	D1	3	1	1	3	2	0	1	0	G	105	139000
43	45.3959	11.8323	3	D1	3	1	1	4	1	1	1	0	G	120	165000
44	45.3959	11.8323	3	D1	2	1	2	4	1	2	1	0	F	100	139000
45	45.3959	11.8323	3	D1	3	1	1	4	1	2	1	0	G	105	155000
46	45.3959	11.8323	3	D1	2	1	2	4	2	2	1	1	F	134	199000
47	45.3959	11.8323	3	D1	2	1	2	4	2	2	1	0	F	127	195000
48	45.3959	11.8323	3	D1	2	1	2	4	2	2	1	0	G	125	208000
49	45.3959	11.8323	3	D1	1	1	2	2	1	2	1	0	B	85	150000
50	45.3959	11.8323	3	D1	1	1	1	3	1	2	1	0	B	95	169000
51	45.3959	11.8323	3	D1	2	1	1	2	1	2	1	0	C	70	125000
52	45.3959	11.8323	3	D1	2	1	2	3	1	2	1	0	E	72	145000
53	45.3959	11.8323	3	D1	2	1	1	4	1	2	1	1	E	70	145000
54	45.3959	11.8323	3	D1	1	1	2	6	2	2	1	1	D	155	330000
55	45.3959	11.8323	3	D1	3	1	2	6	2	3	1	1	F	110	240000
56	45.3959	11.8323	3	D1	1	1	2	4	2	2	1	1	D	95	240000
57	45.3959	11.8323	3	D1	3	2	0	6	2	3	0	2	F	165	159000
58	45.3959	11.8323	3	D1	3	2	0	6	3	3	0	2	F	240	290000
59	45.3959	11.8323	3	D1	2	2	0	6	3	2	1	2	F	200	298000
60	45.3959	11.8323	3	D1	3	2	0	5	2	2	1	2	F	255	390000
61	45.3959	11.8323	3	D1	2	1	4	4	2	2	1	0	G	182	245000
62	45.3942	11.8344	2	D1	2	1	2	4	1	2	1	1	E	90	145000
63	45.4002	11.8294	3	D1	3	1	3	4	1	2	1	1	G	80	110000
64	45.4002	11.8294	3	D1	3	1	2	4	2	2	1	0	F	134	205000
65	45.4002	11.8294	3	D1	3	1	1	4	1	2	1	1	G	100	155000
66	45.3983	11.8295	2	D1	3	1	2	5	1	2	1	1	G	110	135000
67	45.425	11.8792	3	C3	3	1	2	4	1	2	1	1	G	113	133000
68	45.425	11.8792	3	C3	3	1	3	3	1	2	1	1	G	100	125000
69	45.425	11.8792	3	C3	2	1	6	6	3	3	1	1	C	190	380000
70	45.425	11.8792	3	C3	2	1	3	6	2	2	1	1	E	110	230000
71	45.425	11.8792	3	C3	3	2	0	6	2	3	0	2	F	182	215000
72	45.425	11.8792	3	C3	3	1	3	5	2	2	1	0	E	200	108000
73	45.4011	11.9423	3	E1	2	1	3	6	3	2	1	1	E	204	210000
74	45.4011	11.9423	3	E1	3	1	1	4	2	2	1	0	D	100	136000
75	45.4011	11.9423	3	E1	2	1	2	4	2	2	0	1	E	125	180000
76	45.4011	11.9423	3	E1	2	1	2	5	2	2	1	1	E	120	180000
77	45.4011	11.9423	3	E1	2	1	2	4	2	2	1	0	D	95	145000
78	45.4011	11.9423	3	E1	3	1	1	4	1	3	1	0	F	75	125000
79	45.4011	11.9423	3	E1	2	1	1	3	2	2	1	0	D	80	140000
80	45.4011	11.9423	3	E1	3	1	2	3	2	2	1	2	D	90	159000
81	45.4011	11.9423	3	E1	1	1	1	4	2	3	1	0	B	118	210000
82	45.4011	11.9423	3	E1	1	1	1	3	2	0	1	0	B	95	170000
83	45.4011	11.9423	3	E1	2	1	1	4	2	2	1	0	D	100	185000
84	45.4011	11.9423	3	E1	2	1	2	4	2	2	1	0	E	95	185000
85	45.4011	11.9423	3	E1	3	1	1	3	1	2	1	1	E	60	128000
86	45.4011	11.9423	3	E1	2	1	1	3	2	2	1	0	D	70	155000
87	45.4011	11.9423	3	E1	2	1	1	3	1	2	1	0	E	60	135000
88	45.4011	11.9423	3	E1	1	1	2	5	2	2	1	0	B	100	230000
89	45.4011	11.9423	3	E1	2	1	1	2	1	2	1	1	D	48	125000
90	45.4011	11.9423	3	E1	2	2	0	6	2	2	1	2	E	270	300000
91	45.4011	11.9423	3	E1	3	2	0	6	3	3	1	2	G	350	430000
92	45.4011	11.9423	3	E1	2	2	0	6	3	2	1	2	E	235	319000
93	45.4011	11.9423	3	E1	3	2	0	6	2	2	1	2	E	230	320000
94	45.4011	11.9423	3	E1	1	2	0	6	3	2	1	2	B	200	280000
95	45.4011	11.9423	3	E1	1	2	0	4	2	1	0	2	C	130	200000
96	45.4011	11.9423	3	E1	1	2	0	5	2	2	1	2	B	180	280000
97	45.4011	11.9423	3	E1	1	2	0	4	3	2	1	2	B	160	260000
98	45.4011	11.9423	3	E1	1	2	0	5	4	2	1	2	B	180	355000
99	45.4011	11.9423	3	E1	1	2	0	5	2	2	1	2	B	171	350000
100	45.4011	11.9423	3	E1	2	2	0	4	2	3	1	0	D	140	295000
101	45.4011	11.9423	3	E1	1	2	0	5	4	2	1	2	B	215	495000
102	45.4011	11.9423	3	E1	1	2	0	6	4	3	1	2	A	224	520000
103	45.4011	11.9423	3	E1	2	2	0	4	2	2	1	2	D	110	295000
104	45.4011	11.9423	3	E1	2	2	0	5	3	2	0	2	E	162	490000
105	45.399	11.9447	3	E1	2	2	0	5	3	2	0	2	G	170	260000
106	45.3999	11.9412	2	E1	2	1	2	3	2	3	1	1	B	130	243000
107	45.401	11.9451	2	E1	1	2	0	4	3	2	1	2	B	121	285000
108	45.4048	11.9176	3	E1	3	1	4	4	2	0	1	0	G	151	260000
109	45.4048	11.9176	3	E1	3	2	0	6	3	3	1	2	C	300	570000
110	45.4013	11.9535	2	E1	3	1	0	2	1	1	0	2	G	50	58000
111	45.4013	11.9535	2	E1	1	2	0	6	2	3	1	2	C	206	390000
112	45.4026	11.9529	2	E1	1	2	0	6	2	2	1	2	B	202	370000
113	45.4026	11.9529	2	E1	2	2	0	6	4	3	1	2	F	330	430000
114	45.4002	11.9402	2	E1	3	1	2	6	2	2	1	0	D	133	176000
115	45.4001	11.9428	2	E1	2	2	0	3	1	2	1	1	G	112	148000
116	45.3985	11.9413	2	E1	1	2	0	6	3	2	1	2	B	230	350000
117	45.4007	11.9474	2	E1	2	1	0	3	2	2	0	2	D	121	175000
118	45.4007	11.9474	2	E1	2	1	1	3	2	2	1	1	E	71	140000
119	45.3868	11.8186	3	D2	2	2	0	4	3	3	0	2	D	150	338000
120	45.4109	11.8508	3	C6	2	1	3	6	2	2	1	1	E	135	255000
121	45.4112	11.84	3	D1	3	1	1	2	1	0	0	1	G	35	35000
122	45.4112	11.84	3	D1	3	1	1	4	1	2	1	1	F	94	98000
123	45.4112	11.84	3	D1	3	1	2	4	2	2	1	1	G	110	120000
124	45.4112	11.84	3	D1	3	1	2	2	1	2	1	0	G	48	55000
125	45.4112	11.84	3	D1	3	1	2	4	2	1	1	0	G	130	150000
126	45.4112	11.84	3	D1	2	1	3	3	1	2	1	0	E	110	130000
127	45.4112	11.84	3	D1	3	1	1	2	1	0	0	0	G	50	65000
128	45.4112	11.84	3	D1	2	1	2	3	1	2	1	0	G	100	130000
129	45.4112	11.84	3	D1	3	1	2	4	2	2	1	0	G	112	150000
130	45.4112	11.84	3	D1	3	1	6	2	1	2	1	0	G	40	55000
131	45.4112	11.84	3	D1	2	1	3	4	2	2	1	0	F	115	160000
132	45.4112	11.84	3	D1	3	1	2	2	1	0	1	0	G	53	75000
133	45.4112	11.84	3	D1	3	1	0	5	1	2	1	0	F	90	130000
134	45.4112	11.84	3	D1	3	1	2	4	1	2	1	1	F	85	125000
135	45.4112	11.84	3	D1	3	1	3	4	2	2	1	1	E	90	135000
136	45.4112	11.84	3	D1	3	1	2	4	2	2	1	1	E	109	165000
137	45.4112	11.84	3	D1	2	1	6	4	2	2	1	1	E	90	140000
138	45.4112	11.84	3	D1	2	1	2	3	1	2	1	0	F	80	125000
139	45.4112	11.84	3	D1	3	1	1	3	2	2	1	0	G	115	180000
140	45.4112	11.84	3	D1	3	1	1	4	2	2	1	0	F	104	165000
141	45.4112	11.84	3	D1	2	1	3	5	2	3	1	0	D	211	335000
142	45.4112	11.84	3	D1	3	1	1	3	1	1	1	2	G	55	90000
143	45.4112	11.84	3	D1	3	1	1	2	1	0	1	0	G	40	66000
144	45.4112	11.84	3	D1	2	1	3	5	2	2	1	0	D	200	330000
145	45.4112	11.84	3	D1	3	1	2	5	1	2	1	1	G	80	135000
146	45.4112	11.84	3	D1	3	1	3	4	2	1	1	0	D	90	154000
147	45.4112	11.84	3	D1	2	1	0	2	1	0	0	1	F	45	80000
148	45.4112	11.84	3	D1	3	1	2	3	2	2	1	1	D	70	140000
149	45.4112	11.84	3	D1	2	1	4	4	2	3	1	1	C	80	160000
150	45.4112	11.84	3	D1	2	1	2	5	2	2	1	1	G	95	195000
151	45.4112	11.84	3	D1	3	1	1	5	1	3	1	0	G	90	195000
152	45.4112	11.84	3	D1	2	1	3	5	2	2	1	1	D	100	230000
153	45.4112	11.84	3	D1	2	1	1	6	2	3	1	1	F	120	299000
154	45.4112	11.84	3	D1	2	1	4	3	2	0	1	0	G	90	230000
155	45.4112	11.84	3	D1	2	1	1	4	2	3	1	0	F	65	180000
156	45.4112	11.84	3	D1	3	1	2	3	2	2	1	1	E	70	200000
157	45.4112	11.84	3	D1	2	2	1	4	1	2	1	2	G	110	135000
158	45.4112	11.84	3	D1	2	2	0	6	3	2	1	2	E	250	430000
159	45.4112	11.84	3	D1	2	2	0	6	3	2	1	2	D	250	475000
160	45.4112	11.84	3	D1	2	2	0	4	3	2	1	0	E	141	270000
161	45.4112	11.84	3	D1	1	2	0	5	3	3	1	2	B	200	390000
162	45.4112	11.84	3	D1	1	2	0	6	4	2	1	2	B	210	500000
163	45.4112	11.84	3	D1	1	2	0	4	3	3	1	2	C	260	680000
164	45.4112	11.84	3	D1	1	2	0	5	2	2	1	2	B	150	490000
165	45.4112	11.84	3	D1	1	2	0	6	3	3	1	2	B	165	541000
166	45.4112	11.84	3	D1	1	2	0	6	4	3	1	2	B	190	630000
167	45.4112	11.84	3	D1	1	2	0	6	3	3	1	2	B	110	430000
168	45.4112	11.84	3	D1	2	1	3	4	2	3	1	0	D	220	335000
169	45.3785	11.8867	3	D2	2	1	1	3	2	2	1	0	D	105	180000
170	45.3785	11.8867	3	D2	2	1	0	4	2	2	0	2	D	130	225000
171	45.3785	11.8867	3	D2	2	1	0	5	2	2	0	2	D	117	225000
172	45.3785	11.8867	3	D2	2	1	0	5	2	2	0	2	D	103	225000
173	45.3785	11.8867	3	D2	1	1	1	3	2	3	1	1	B	100	245000
174	45.3785	11.8867	3	D2	1	1	2	6	2	3	1	1	B	125	315000
175	45.3785	11.8867	3	D2	2	1	0	4	2	2	0	2	D	88	225000
176	45.3785	11.8867	3	D2	1	1	2	6	2	3	1	1	B	120	310000
177	45.3785	11.8867	3	D2	1	1	1	5	2	3	1	1	B	80	220000
178	45.3785	11.8867	3	D2	1	1	1	5	2	3	1	1	B	80	238000
179	45.3785	11.8867	3	D2	1	1	1	2	1	2	1	1	B	47	145000
180	45.3785	11.8867	3	D2	3	2	0	6	2	2	1	2	G	281	310000
181	45.3785	11.8867	3	D2	1	2	0	4	2	2	1	2	B	153	345000
182	45.3785	11.8867	3	D2	1	2	0	6	4	2	1	2	B	269	490000
183	45.388	11.9008	2	C5	3	1	2	4	2	2	0	0	G	130	215000
184	45.3916	11.8924	3	C5	3	1	4	3	2	2	1	0	F	113	175000
185	45.3916	11.8924	3	C5	3	1	2	4	1	2	1	0	F	120	235000
186	45.3916	11.8924	3	C5	3	1	2	3	1	1	1	0	G	75	165000
187	45.3916	11.8924	3	C5	3	1	3	2	1	0	1	1	G	40	90000
188	45.3916	11.8924	3	C5	2	1	2	3	1	2	1	0	G	65	149000
189	45.3916	11.8924	3	C5	3	1	2	3	1	1	1	0	G	65	165000
190	45.3916	11.8924	3	C5	2	1	1	3	2	2	1	0	C	60	250000
191	45.3916	11.8924	3	C5	3	2	0	6	3	2	1	2	G	230	550000
192	45.3912	11.8925	2	C5	3	1	3	5	2	2	1	0	G	105	198000
193	45.3949	11.8888	2	C5	3	1	1	3	2	2	1	2	F	90	220000
194	45.4033	11.9116	2	E1	2	1	1	3	1	2	0	1	E	80	145000
195	45.3953	11.9004	3	C5	2	1	1	3	1	2	1	0	E	90	188000
196	45.3953	11.9004	3	C5	1	1	2	4	2	2	0	0	B	120	320000
197	45.3953	11.9004	3	C5	1	1	3	6	2	2	1	1	B	145	480000
198	45.3953	11.9004	3	C5	1	1	3	5	2	2	1	1	B	110	390000
199	45.3953	11.9004	3	C5	1	1	3	5	2	2	1	1	B	95	340000
200	45.3953	11.9004	3	C5	1	1	2	6	2	2	1	1	B	135	500000
201	45.3953	11.9004	3	C5	1	1	2	6	2	2	1	1	B	140	540000
202	45.3953	11.9004	3	C5	1	1	1	4	2	2	1	1	B	75	300000
203	45.3953	11.9004	3	C5	1	1	1	2	1	2	1	1	B	46	211000
204	45.3953	11.9004	3	C5	1	1	1	2	1	1	1	0	A	50	270000
205	45.3953	11.9004	3	C5	1	1	1	6	3	3	1	1	A	140	780000
206	45.3953	11.9004	3	C5	1	1	2	6	2	3	1	0	A	130	780000
207	45.3985	11.8941	2	C5	2	1	2	6	2	3	1	0	G	160	345000
208	45.3985	11.8941	2	C5	2	1	0	2	1	1	0	0	E	35	100000
209	45.4378	11.8867	2	D1	1	1	1	3	1	2	1	1	D	70	145000
210	45.4378	11.8867	2	D1	1	2	0	5	2	0	1	2	B	100	220000
211	45.4032	11.8988	2	C5	2	1	1	2	1	2	1	0	F	40	105000
212	45.3779	11.8707	3	D3	3	1	2	5	1	2	1	1	G	160	163000
213	45.3779	11.8707	3	D3	3	1	1	6	2	2	1	0	G	190	210000
214	45.3779	11.8707	3	D3	3	1	0	4	2	2	0	0	G	125	155000
215	45.3779	11.8707	3	D3	3	1	2	4	1	3	1	0	G	98	130000
216	45.3779	11.8707	3	D3	3	1	2	3	1	0	1	0	F	75	100000
217	45.3779	11.8707	3	D3	3	1	2	5	3	2	1	0	G	200	275000
218	45.3779	11.8707	3	D3	3	1	1	4	2	2	1	0	F	110	160000
219	45.3779	11.8707	3	D3	3	1	3	6	1	2	1	1	G	115	170000
220	45.3779	11.8707	3	D3	2	1	1	2	1	2	1	1	G	65	100000
221	45.3779	11.8707	3	D3	2	1	2	4	2	2	1	0	G	125	208000
222	45.3779	11.8707	3	D3	3	1	2	3	1	2	1	0	G	80	135000
223	45.3779	11.8707	3	D3	1	1	3	4	2	2	1	1	B	100	170000
224	45.3779	11.8707	3	D3	3	1	1	6	2	2	1	1	G	95	165000
225	45.3779	11.8707	3	D3	1	1	3	6	2	3	1	1	B	130	240000
226	45.3779	11.8707	3	D3	3	1	2	5	1	2	1	1	G	75	140000
227	45.3779	11.8707	3	D3	2	1	1	4	2	2	1	1	F	100	190000
228	45.3779	11.8707	3	D3	1	1	3	3	2	2	1	1	B	85	165000
229	45.3779	11.8707	3	D3	1	1	2	3	2	2	1	0	C	95	190000
230	45.3779	11.8707	3	D3	1	1	1	4	2	2	1	0	B	85	180000
231	45.3779	11.8707	3	D3	2	1	3	4	2	2	1	0	G	90	200000
232	45.3779	11.8707	3	D3	1	1	1	4	2	2	1	1	B	76	170000
233	45.3779	11.8707	3	D3	1	1	2	3	2	2	1	0	D	83	190000
234	45.3779	11.8707	3	D3	2	1	0	2	1	2	1	0	D	60	139000
235	45.3779	11.8707	3	D3	1	1	3	4	2	3	1	1	B	70	165000
236	45.3779	11.8707	3	D3	1	1	3	5	2	2	1	1	B	115	273000
237	45.3779	11.8707	3	D3	1	1	3	4	2	2	1	1	B	100	240000
238	45.3779	11.8707	3	D3	1	1	3	4	2	2	1	1	B	73	184000
239	45.3779	11.8707	3	D3	1	1	3	5	2	2	1	1	B	73	188000
240	45.3779	11.8707	3	D3	1	1	3	2	1	2	1	0	D	50	129000
241	45.3779	11.8707	3	D3	1	1	1	4	2	2	1	1	B	60	225000
242	45.3779	11.8707	3	D3	3	2	0	5	4	3	1	2	G	371	495000
243	45.3779	11.8707	3	D3	3	2	0	5	4	3	1	2	G	300	485000
244	45.3779	11.8707	3	D3	2	2	0	6	2	1	1	2	F	200	355000
245	45.3779	11.8707	3	D3	3	2	0	6	3	3	1	2	G	253	465000
246	45.3779	11.8707	3	D3	3	2	0	6	4	3	1	2	F	200	450000
247	45.3779	11.8707	3	D3	1	2	0	6	3	0	1	0	A	200	495000
248	45.3779	11.8707	3	D3	1	2	0	4	2	2	1	2	A	160	398000
249	45.3779	11.8707	3	D3	1	2	0	6	5	3	1	2	A	180	500000
250	45.3779	11.8707	3	D3	2	2	0	5	2	3	1	2	E	120	358000
251	45.3779	11.8707	3	D3	1	2	0	6	4	3	1	2	A	130	400000
252	45.3779	11.8707	3	D3	1	1	3	5	3	3	1	1	A	280	570000
253	45.3847	11.8682	2	D2	2	1	1	3	2	2	1	0	E	85	145000
254	45.3686	11.8695	2	D3	1	2	0	4	3	2	1	0	B	185	390000
255	45.3686	11.8695	2	D3	2	1	1	4	2	3	1	1	C	115	175000
256	45.3686	11.8695	2	D3	1	1	2	4	2	3	1	1	C	110	168000
257	45.3735	11.8573	2	D3	1	2	0	6	3	3	1	2	A	120	470000
258	45.3686	11.8695	2	D3	2	1	2	3	2	2	1	1	F	160	220000
259	45.3735	11.8573	2	D3	2	1	1	4	2	2	1	0	E	66	140000
260	45.3735	11.8573	2	D3	1	2	0	5	3	3	1	2	B	180	480000
261	45.4471	11.9019	2	D1	3	2	0	6	3	2	1	2	E	230	280000
262	45.4471	11.9019	2	D1	2	2	0	5	3	2	1	2	E	200	280000
263	45.3889	11.8784	3	C5	3	1	3	2	1	2	1	0	G	65	105000
264	45.3889	11.8784	3	C5	3	1	1	5	1	2	1	1	F	105	175000
265	45.3889	11.8784	3	C5	3	1	2	6	3	3	1	1	G	250	420000
266	45.3889	11.8784	3	C5	2	1	2	3	1	0	1	0	E	126	240000
267	45.3889	11.8784	3	C5	2	1	2	4	1	2	1	1	F	90	180000
268	45.3889	11.8784	3	C5	2	1	2	2	1	0	1	1	F	50	120000
269	45.3889	11.8784	3	C5	2	1	2	4	3	3	1	1	E	160	450000
270	45.3889	11.8784	3	C5	2	1	0	3	1	0	0	1	E	80	250000
271	45.3889	11.8784	3	C5	2	1	0	2	1	2	1	1	F	55	210000
272	45.3889	11.8784	3	C5	2	1	1	4	2	3	1	1	F	105	460000
273	45.3889	11.8784	3	C5	1	2	0	4	3	2	1	2	G	180	490000
274	45.3687	11.8339	3	E1	3	1	3	5	3	2	1	0	G	150	190000
275	45.3687	11.8339	3	E1	2	1	2	3	1	2	1	1	G	105	139000
276	45.3687	11.8339	3	E1	3	1	3	3	2	2	1	1	G	115	159000
277	45.3687	11.8339	3	E1	3	1	3	6	2	2	1	1	F	120	175000
278	45.3687	11.8339	3	E1	2	1	2	5	2	2	1	1	E	115	168000
279	45.3687	11.8339	3	E1	2	1	2	4	1	2	1	1	G	75	132000
280	45.3687	11.8339	3	E1	2	1	2	3	2	2	1	0	F	75	140000
281	45.3687	11.8339	3	E1	2	1	3	6	2	3	1	0	B	180	350000
282	45.3687	11.8339	3	E1	1	1	2	4	2	2	1	1	B	110	325000
283	45.3687	11.8339	3	E1	3	2	0	6	2	3	1	2	G	213	240000
284	45.3687	11.8339	3	E1	1	2	0	5	2	1	0	2	C	140	190000
285	45.3687	11.8339	3	E1	2	2	0	6	4	3	1	2	E	450	850000
286	45.3687	11.8339	3	E1	2	2	0	6	4	3	1	2	F	400	890000
287	45.3687	11.8339	3	E1	1	2	0	6	2	3	1	2	A	135	395000
288	45.4266	11.8488	3	E1	3	1	2	4	1	0	1	2	G	90	90000
289	45.4266	11.8488	3	E1	1	1	1	4	2	3	1	0	C	110	165000
290	45.4266	11.8488	3	E1	2	1	3	5	2	2	1	0	D	120	183000
291	45.4266	11.8488	3	D1	3	1	2	3	1	0	1	0	D	75	115000
292	45.4266	11.8488	3	E1	2	1	0	3	2	2	0	2	E	90	140000
293	45.4266	11.8488	3	E1	2	1	1	3	1	2	1	1	D	80	125000
294	45.4266	11.8488	3	E1	2	1	2	5	3	2	1	0	D	158	259000
295	45.4266	11.8488	3	E1	2	1	3	5	3	2	1	0	D	150	248000
296	45.4266	11.8488	3	E1	2	1	1	3	2	2	1	1	D	92	160000
297	45.4266	11.8488	3	E1	3	1	1	3	1	2	1	0	C	80	140000
298	45.4266	11.8488	3	E1	2	1	1	6	2	3	0	0	C	90	160000
299	45.4266	11.8488	3	E1	2	1	7	5	3	2	1	1	C	120	220000
300	45.4266	11.8488	3	E1	3	1	6	2	1	2	1	0	G	65	120000
301	45.4266	11.8488	3	E1	3	1	1	6	2	2	1	0	E	75	145000
302	45.4266	11.8488	3	E1	1	1	3	5	2	2	1	1	B	130	260000
303	45.4266	11.8488	3	E1	2	1	1	3	2	2	1	0	D	75	159000
304	45.4266	11.8488	3	E1	1	1	2	5	2	2	1	0	C	85	190000
305	45.4266	11.8488	3	E1	2	1	2	2	1	2	1	1	G	55	125000
306	45.4266	11.8488	3	E1	1	1	0	3	2	2	0	0	E	55	140000
307	45.4266	11.8488	3	E1	1	1	2	2	1	2	1	1	B	58	150000
308	45.4266	11.8488	3	E1	2	1	1	2	1	2	1	1	E	50	148000
309	45.4266	11.8488	3	E1	2	2	0	4	3	1	1	2	D	135	235000
310	45.4266	11.8488	3	E1	3	2	0	5	2	2	0	2	F	220	400000
311	45.4266	11.8488	3	E1	3	2	0	6	3	3	1	2	G	270	700000
312	45.4266	11.8488	3	E1	1	2	0	6	2	2	1	2	B	130	425000
313	45.4266	11.8488	3	E1	1	2	0	5	2	2	0	2	A	120	400000
314	45.4251	11.8542	2	D1	2	1	7	3	2	2	1	1	F	90	150000
315	45.4251	11.8542	2	D1	2	1	1	5	2	2	1	1	G	90	159000
316	45.4251	11.8542	2	D1	2	1	1	4	2	3	1	0	G	100	190000
317	45.4251	11.8542	2	D1	2	1	2	3	2	2	1	0	G	95	190000
318	45.4269	11.9112	3	D1	3	1	2	4	2	2	1	0	G	135	147000
319	45.4269	11.9112	3	D1	3	1	1	2	1	3	1	2	G	50	60000
320	45.4269	11.9112	3	D1	2	1	0	2	2	0	0	0	G	50	70000
321	45.4269	11.9112	3	D1	3	1	3	4	2	2	1	0	G	95	135000
322	45.4269	11.9112	3	D1	2	1	2	3	1	3	1	0	E	81	125000
323	45.4269	11.9112	3	D1	2	1	1	3	2	2	1	0	G	100	159000
324	45.4269	11.9112	3	D1	2	1	3	5	2	2	1	1	D	101	165000
325	45.4269	11.9112	3	D1	3	1	2	3	1	2	1	0	G	85	169000
326	45.4269	11.9112	3	D1	2	1	1	2	1	2	1	0	G	40	88000
327	45.4269	11.9112	3	D1	2	1	1	3	2	2	1	0	D	96	235000
328	45.4269	11.9112	3	D1	2	1	4	4	2	2	1	0	D	100	250000
329	45.4269	11.9112	3	D1	1	1	3	6	2	2	1	1	B	120	300000
330	45.4269	11.9112	3	D1	1	1	1	5	1	2	1	1	B	70	220000
331	45.4269	11.9112	3	D1	3	2	2	4	2	2	1	2	F	180	235000
332	45.4269	11.9112	3	D1	2	2	0	2	1	0	0	2	G	65	95000
333	45.4269	11.9112	3	D1	2	2	0	2	2	2	0	2	G	80	130000
334	45.4269	11.9112	3	D1	3	2	0	5	2	2	1	2	G	250	435000
335	45.4269	11.9112	3	D1	2	2	0	4	2	2	1	2	E	150	300000
336	45.4269	11.9112	3	D1	1	2	0	4	2	3	1	0	B	150	360000
337	45.4269	11.9112	3	D1	2	2	0	4	2	2	1	2	E	110	300000
338	45.4239	11.9124	2	D1	3	1	1	1	1	2	1	0	D	65	100000
339	45.4002	11.8941	2	C5	3	1	0	6	3	3	0	2	G	160	410000
340	45.4246	11.9367	2	D4	2	1	2	4	2	2	1	0	F	120	145000
341	45.4072	11.8577	3	C6	3	1	2	3	1	2	1	0	G	100	173000
342	45.4072	11.8577	3	C6	3	1	4	5	2	2	1	1	G	130	240000
343	45.4072	11.8577	3	C6	2	1	4	4	2	2	0	0	E	175	410000
344	45.4072	11.8577	3	C6	2	1	2	4	1	2	1	0	G	75	195000
345	45.4072	11.8577	3	C6	2	1	1	6	2	2	1	1	E	130	390000
346	45.4072	11.8577	3	C6	2	1	1	4	2	2	1	1	E	103	375000
347	45.4072	11.8577	3	C6	1	2	0	6	3	2	1	2	A	300	645000
348	45.4072	11.8577	3	C6	2	2	0	6	4	2	1	0	G	400	900000
349	45.4072	11.8577	3	C6	2	2	0	5	4	1	1	2	D	220	690000
350	45.4095	11.8557	2	C6	1	2	0	6	4	2	1	2	A	300	620000
351	45.3832	11.8523	3	D2	3	1	0	4	1	2	0	1	F	90	85000
352	45.3832	11.8523	3	D2	3	1	0	4	1	2	0	1	F	100	110000
353	45.3832	11.8523	3	D2	3	1	3	4	1	2	1	1	G	85	95000
354	45.3832	11.8523	3	D2	3	1	2	4	2	2	1	1	G	88	120000
355	45.3832	11.8523	3	D2	3	1	2	3	1	2	1	0	G	95	155000
356	45.3832	11.8523	3	D2	3	1	2	4	2	2	1	0	F	120	205000
357	45.3832	11.8523	3	D2	2	1	2	3	2	2	1	0	D	92	165000
358	45.3832	11.8523	3	D2	2	1	1	4	2	0	1	1	E	80	150000
359	45.3832	11.8523	3	D2	1	1	2	4	2	3	1	1	B	100	200000
360	45.3832	11.8523	3	D2	1	1	2	5	2	2	1	0	B	110	220000
361	45.3832	11.8523	3	D2	2	1	3	5	2	2	1	0	G	140	300000
362	45.3832	11.8523	3	D2	1	1	1	3	2	2	1	0	B	80	175000
363	45.3832	11.8523	3	D2	1	1	1	3	2	2	1	1	B	110	241000
364	45.3832	11.8523	3	D2	2	1	1	3	2	2	1	0	D	80	178000
365	45.3832	11.8523	3	D2	2	1	1	5	2	3	1	1	E	95	215000
366	45.3832	11.8523	3	D2	1	1	2	4	2	3	1	1	B	75	180000
367	45.3832	11.8523	3	D2	1	1	2	4	2	2	1	1	B	65	280000
368	45.3832	11.8523	3	D2	2	2	0	4	2	2	0	2	G	190	220000
369	45.3832	11.8523	3	D2	3	2	0	4	2	2	0	2	G	190	230000
370	45.3832	11.8523	3	D2	3	2	0	5	2	3	1	2	G	146	185000
371	45.3832	11.8523	3	D2	3	2	0	5	3	3	1	2	D	320	595000
372	45.3832	11.8523	3	D2	1	2	0	4	2	2	1	2	A	200	490000
373	45.3832	11.8523	3	D2	1	2	0	4	2	2	1	2	A	154	395000
374	45.3832	11.8523	3	D2	2	2	0	3	1	2	1	2	G	80	210000
375	45.3844	11.8489	2	D2	3	2	0	6	2	2	1	2	G	250	340000
376	45.3808	11.8497	2	D2	1	1	1	4	2	2	1	1	D	115	178000
377	45.426	11.851	1	D1	3	1	2	5	2	3	1	1	E	145	230000
378	45.426	11.851	1	D1	3	1	1	3	2	2	1	1	E	100	160000
379	45.426	11.851	1	D1	3	1	3	4	2	2	1	1	F	80	145000
380	45.426	11.851	1	D1	3	1	2	2	1	2	1	1	E	63	115000
381	45.4047	11.8646	2	C6	2	1	0	3	2	1	0	2	F	84	280000
382	45.4047	11.8646	2	C6	1	1	0	2	1	0	0	0	F	55	215000
383	45.3962	11.8662	2	C6	3	1	4	5	2	3	1	0	F	138	125000
384	45.3829	11.8833	3	D2	2	1	1	6	2	3	0	1	G	180	320000
385	45.3829	11.8833	3	D2	1	1	1	6	2	2	1	1	B	152	310000
386	45.3829	11.8833	3	D2	2	1	1	2	1	2	1	0	C	70	150000
387	45.3829	11.8833	3	D2	1	1	0	3	1	2	0	2	G	115	255000
388	45.3829	11.8833	3	D2	2	1	1	4	2	2	1	0	D	110	250000
389	45.3829	11.8833	3	D2	3	1	1	4	2	2	1	1	D	75	180000
390	45.3829	11.8833	3	D2	1	1	1	3	2	2	1	1	A	80	260000
391	45.3829	11.8833	3	D2	1	1	2	6	2	2	1	1	A	127	480000
392	45.3829	11.8833	3	D2	1	1	3	6	2	2	1	0	A	126	490000
393	45.3829	11.8833	3	D2	1	1	1	5	2	2	1	1	A	81	340000
394	45.3829	11.8833	3	D2	1	1	2	4	2	2	1	1	A	100	420000
395	45.3829	11.8833	3	D2	1	1	1	4	2	2	1	1	A	72	310000
396	45.4228	11.9428	3	D4	3	1	2	4	1	1	1	2	G	134	110000
397	45.4228	11.9428	3	D4	3	1	2	4	1	2	1	0	G	140	155000
398	45.4228	11.9428	3	D4	3	1	3	3	1	2	1	1	G	65	72000
399	45.4228	11.9428	3	D4	3	1	2	4	1	3	1	0	F	110	125000
400	45.4228	11.9428	3	D4	3	1	1	4	2	2	1	0	E	140	175000
401	45.4228	11.9428	3	D4	3	1	3	3	1	3	1	2	E	100	128000
402	45.4228	11.9428	3	D4	3	1	2	3	2	2	1	0	D	110	145000
403	45.4228	11.9428	3	D4	2	1	1	4	2	2	1	1	D	108	145000
404	45.4228	11.9428	3	D4	3	1	2	3	2	2	1	1	D	105	145000
405	45.4228	11.9428	3	D4	2	1	2	4	2	2	0	0	D	100	139000
406	45.4228	11.9428	3	D4	3	1	2	3	1	2	1	0	F	85	119000
407	45.4228	11.9428	3	D4	3	1	2	4	2	2	1	0	G	100	145000
408	45.4228	11.9428	3	D4	3	1	3	3	2	2	1	0	E	85	128000
409	45.4228	11.9428	3	D4	3	1	2	3	1	3	1	2	F	75	120000
410	45.4228	11.9428	3	D4	3	1	2	4	2	3	1	0	E	85	140000
411	45.4228	11.9428	3	D4	3	1	3	2	1	2	1	0	F	65	109000
412	45.4228	11.9428	3	D4	2	1	3	3	2	2	0	0	E	85	145000
413	45.4228	11.9428	3	D4	3	1	1	6	2	2	1	1	F	110	190000
414	45.4228	11.9428	3	D4	3	1	1	6	2	3	1	0	G	100	190000
415	45.4228	11.9428	3	D4	2	1	1	4	4	3	0	0	G	400	760000
416	45.4228	11.9428	3	D4	3	1	1	6	2	3	1	0	D	123	290000
417	45.4228	11.9428	3	D4	3	1	0	4	2	0	0	2	C	90	290000
418	45.4228	11.9428	3	D4	3	2	0	6	3	2	0	2	G	317	485000
419	45.4228	11.9428	3	D4	1	2	0	5	3	3	1	2	C	216	380000
420	45.4228	11.9428	3	D4	1	2	0	6	2	3	0	2	C	225	400000
421	45.4228	11.9428	3	D4	2	2	0	6	2	1	0	2	D	180	380000
422	45.4228	11.9428	3	D4	3	1	2	5	4	3	1	0	G	290	480000
423	45.4228	11.9428	2	D4	2	1	3	4	2	2	1	0	F	200	850000
424	45.4259	11.94	2	D4	2	1	3	5	2	2	1	1	G	140	145000
425	45.425	11.9459	2	D4	1	1	0	3	2	2	0	2	B	90	188000
426	45.425	11.9459	2	D4	1	1	0	3	1	2	0	2	B	60	140000
427	45.425	11.9459	2	D4	1	1	2	5	3	3	1	0	B	140	360000
428	45.4456	11.8343	2	E1	3	1	1	3	2	2	1	0	F	80	140000
429	45.4445	11.8914	3	D1	3	1	2	5	2	2	1	0	G	168	160000
430	45.4445	11.8914	3	D1	3	1	0	4	1	2	0	2	F	100	108000
431	45.4445	11.8914	3	D1	2	1	3	3	2	2	1	0	G	78	95000
432	45.4445	11.8914	3	D1	2	1	1	3	2	3	1	0	E	150	185000
433	45.4445	11.8914	3	D1	2	1	2	3	2	3	1	0	E	150	185000
434	45.4445	11.8914	3	D1	2	1	4	5	2	3	1	1	E	121	157000
435	45.4445	11.8914	3	D1	3	1	4	4	2	2	1	1	F	90	130000
436	45.4445	11.8914	3	D1	2	1	1	5	2	3	1	0	E	145	215000
437	45.4445	11.8914	3	D1	3	1	0	3	2	2	1	0	G	70	108000
438	45.4445	11.8914	3	D1	3	1	1	3	2	2	1	0	G	70	108000
439	45.4445	11.8914	3	D1	3	1	4	3	1	2	1	1	F	70	110000
440	45.4445	11.8914	3	D1	1	1	2	5	2	3	1	1	C	140	235000
441	45.4445	11.8914	3	D1	1	1	2	5	2	2	1	1	E	105	195000
442	45.4445	11.8914	3	D1	1	1	1	5	2	2	1	1	E	120	235000
443	45.4445	11.8914	3	D1	2	1	2	5	2	2	1	0	C	120	245000
444	45.4445	11.8914	3	D1	1	1	0	4	2	2	0	2	D	75	190000
445	45.4445	11.8914	3	D1	2	2	0	6	3	3	1	2	F	340	450000
446	45.4445	11.8914	3	D1	3	2	0	4	2	2	0	2	E	300	400000
447	45.4445	11.8914	3	D1	2	2	0	6	3	2	1	2	D	200	299000
448	45.4445	11.8914	3	D1	3	2	0	4	1	2	1	2	G	120	200000
449	45.4445	11.8914	3	D1	3	2	0	3	1	2	1	2	G	100	169000
450	45.4445	11.8914	3	D1	3	2	0	3	1	2	0	2	G	60	115000
451	45.4445	11.8914	3	D1	2	2	0	3	2	0	1	2	G	80	165000
452	45.4445	11.8914	3	D1	1	2	0	3	2	1	1	2	D	80	205000
453	45.4184	11.8652	2	D1	3	1	2	3	1	1	1	0	G	90	230000
454	45.3953	11.9004	3	C5	3	1	1	4	2	2	1	0	F	120	268000
455	45.3953	11.9004	3	C5	3	1	1	6	2	3	1	2	G	130	300000
456	45.388	11.863	3	D2	1	2	0	6	4	2	1	2	C	200	540000
457	45.4072	11.8577	3	C6	2	1	1	4	2	1	0	1	F	130	270000
458	45.3981	11.8601	3	C6	3	1	1	3	1	2	1	0	F	85	140000
459	45.3981	11.8601	3	C6	3	1	2	6	2	2	1	1	G	110	185000
460	45.3981	11.8601	3	C6	2	1	4	5	2	2	1	1	G	100	170000
461	45.3981	11.8601	3	C6	3	1	2	4	1	0	1	1	G	70	130000
462	45.3981	11.8601	3	C6	3	1	1	5	2	2	1	1	F	135	255000
463	45.3981	11.8601	3	C6	2	1	3	6	3	3	1	1	G	205	390000
464	45.3981	11.8601	3	C6	3	1	6	4	2	2	1	1	G	140	270000
465	45.3981	11.8601	3	C6	2	1	5	6	3	2	1	1	E	185	378000
466	45.3981	11.8601	3	C6	2	1	0	4	1	0	1	0	G	70	145000
467	45.3981	11.8601	3	C6	3	1	1	6	2	2	1	2	G	190	400000
468	45.3981	11.8601	3	C6	3	1	1	5	2	2	1	1	F	120	255000
469	45.3981	11.8601	3	C6	2	1	2	3	2	2	1	1	G	120	260000
470	45.3981	11.8601	3	C6	2	1	4	6	2	2	1	1	G	110	240000
471	45.3981	11.8601	3	C6	2	1	1	6	2	2	1	1	G	120	265000
472	45.3981	11.8601	3	C6	3	1	3	5	2	3	1	1	G	175	390000
473	45.3981	11.8601	3	C6	3	1	1	3	1	0	1	0	G	65	145000
474	45.3981	11.8601	3	C6	2	1	2	4	1	1	1	1	E	70	159000
475	45.3981	11.8601	3	C6	2	1	2	6	2	3	1	1	G	220	500000
476	45.3981	11.8601	3	C6	3	1	4	5	1	2	1	1	G	115	265000
477	45.3981	11.8601	3	C6	3	1	3	5	2	3	1	1	G	100	240000
478	45.3981	11.8601	3	C6	2	1	1	3	1	1	1	0	G	60	145000
479	45.3981	11.8601	3	C6	2	1	6	6	2	2	1	1	G	130	320000
480	45.3981	11.8601	3	C6	3	1	2	4	1	1	1	1	G	58	150000
481	45.3981	11.8601	3	C6	3	1	1	5	1	0	1	1	G	75	200000
482	45.3981	11.8601	3	C6	2	1	2	4	2	2	1	0	G	110	295000
483	45.3981	11.8601	3	C6	1	1	1	5	2	2	1	0	B	135	393000
484	45.3981	11.8601	3	C6	2	1	5	4	2	2	1	0	E	130	400000
485	45.3981	11.8601	3	C6	1	1	0	3	1	1	1	2	A	55	190000
486	45.3981	11.8601	3	C6	1	1	0	2	1	1	0	2	A	46	170000
487	45.3981	11.8601	3	C6	3	2	0	6	2	2	1	2	G	300	327000
488	45.3981	11.8601	3	C6	1	2	0	5	3	2	1	2	C	145	550000
489	45.3981	11.8601	2	C6	3	1	2	4	1	0	1	1	G	85	130000
490	45.3924	11.8579	2	C6	2	2	0	3	1	1	1	0	F	75	154000
491	45.3906	11.8646	2	C6	3	1	1	4	2	3	1	0	G	130	240000
492	45.3981	11.8601	2	C6	1	1	0	2	1	1	0	2	B	75	190000
493	45.4376	11.8704	3	D1	3	1	2	4	1	2	1	0	G	115	119000
494	45.4376	11.8704	3	D1	3	1	3	4	1	2	1	1	F	105	125000
495	45.4376	11.8704	3	D1	3	1	1	5	1	2	1	0	E	110	142000
496	45.4376	11.8704	3	D1	3	1	1	6	2	2	1	1	G	100	140000
497	45.4376	11.8704	3	D1	3	1	4	4	2	2	1	0	F	140	210000
498	45.4376	11.8704	3	D1	3	1	3	3	2	2	1	0	F	95	158000
499	45.4376	11.8704	3	D1	3	1	2	2	1	2	1	0	D	45	120000
500	45.4376	11.8704	3	D1	3	2	0	5	2	2	0	2	E	200	295000
501	45.4376	11.8704	3	D1	3	2	0	5	2	2	1	2	E	170	295000
502	45.4376	11.8704	3	D1	2	2	0	5	2	2	0	2	E	160	290000
503	45.4306	11.8709	2	D1	2	1	0	4	1	2	1	1	F	100	119000
504	45.4376	11.8704	3	D1	3	2	0	4	2	2	1	2	E	200	290000
505	45.4376	11.8704	3	D1	2	2	0	5	2	2	0	2	E	180	290000
506	45.3594	11.8901	3	E1	2	1	2	6	2	2	1	0	E	115	160000
507	45.3594	11.8901	3	E1	2	1	2	5	2	2	1	1	E	128	185000
508	45.3594	11.8901	3	E1	2	1	2	4	2	2	1	0	C	155	248000
509	45.3594	11.8901	3	E1	2	1	2	4	2	2	1	0	E	155	250000
510	45.3594	11.8901	3	E1	3	1	3	6	2	3	1	0	E	110	180000
511	45.3594	11.8901	3	E1	3	1	2	5	2	2	1	2	E	150	250000
512	45.3594	11.8901	3	E1	1	1	1	2	1	2	1	2	B	82	138000
513	45.3594	11.8901	3	E1	3	1	2	4	2	2	1	1	G	115	200000
514	45.3594	11.8901	3	E1	3	2	0	5	1	2	1	2	G	170	225000
515	45.3594	11.8901	3	E1	1	2	0	6	2	2	1	2	B	155	480000
516	45.4323	11.8803	3	C3	3	1	2	4	2	2	1	0	F	165	170000
517	45.4323	11.8803	3	C3	3	1	2	4	1	2	1	0	G	100	105000
518	45.4323	11.8803	3	C3	3	1	2	4	1	2	1	0	F	110	125000
519	45.4323	11.8803	3	C3	2	1	1	4	2	0	1	0	F	120	148000
520	45.4323	11.8803	3	C3	3	1	2	5	1	2	1	1	G	102	135000
521	45.4323	11.8803	3	C3	3	1	1	4	1	2	1	0	G	90	122000
522	45.4323	11.8803	3	C3	2	1	2	5	2	2	1	1	G	115	160000
523	45.4323	11.8803	3	C3	3	1	2	6	2	3	1	1	G	140	198000
524	45.4323	11.8803	3	C3	3	1	1	3	1	2	1	0	F	80	115000
525	45.4323	11.8803	3	C3	3	1	1	3	2	2	1	0	G	90	130000
526	45.4323	11.8803	3	C3	2	1	3	5	2	2	1	1	F	120	180000
527	45.4323	11.8803	3	C3	2	1	2	4	2	2	1	0	F	110	170000
528	45.4323	11.8803	3	C3	3	1	3	4	1	2	1	0	G	85	155000
529	45.4323	11.8803	3	C3	3	1	2	4	2	2	1	0	G	97	190000
530	45.4323	11.8803	3	C3	2	1	3	3	2	2	1	0	G	100	230000
531	45.4323	11.8803	3	C3	2	2	0	4	2	1	1	2	E	160	195000
532	45.4323	11.8803	3	C3	3	2	0	4	2	1	1	2	E	140	195000
533	45.4323	11.8803	3	C3	3	2	0	4	2	1	0	2	E	120	195000
534	45.4323	11.8803	3	C3	2	2	0	4	2	1	1	2	E	120	225000
535	45.4317	11.8853	2	C3	2	1	3	2	1	2	1	1	F	90	165000
536	45.4266	11.8887	1	C3	2	1	1	2	1	2	1	1	C	60	126000
537	45.4288	11.8836	2	C3	3	1	3	5	1	2	1	1	E	150	180000
538	45.4339	11.8815	2	C3	2	1	3	5	1	2	1	1	G	110	155000
539	45.4304	11.8887	3	C3	3	1	6	5	2	2	1	0	G	155	130000
540	45.4304	11.8887	3	C3	3	1	3	4	2	2	0	0	G	140	135000
541	45.4304	11.8887	3	C3	3	1	5	3	1	1	1	1	E	60	60000
542	45.4304	11.8887	3	C3	3	1	2	5	2	2	1	1	G	120	128000
543	45.4304	11.8887	3	C3	3	1	3	5	2	2	1	1	G	130	140000
544	45.4304	11.8887	3	C3	3	1	2	4	2	2	1	0	G	125	135000
545	45.4304	11.8887	3	C3	3	1	2	5	2	2	1	1	G	120	130000
546	45.4304	11.8887	3	C3	3	1	3	5	1	2	1	1	G	98	110000
547	45.4304	11.8887	3	C3	3	1	3	5	2	2	1	1	G	120	135000
548	45.4304	11.8887	3	C3	3	1	2	4	1	1	1	0	G	100	119000
549	45.4304	11.8887	3	C3	3	1	2	4	2	2	1	0	G	100	120000
550	45.4304	11.8887	3	C3	3	1	3	4	2	2	1	0	G	110	135000
551	45.4304	11.8887	3	C3	3	1	4	4	2	2	1	0	E	110	135000
552	45.4304	11.8887	3	C3	3	1	1	4	1	2	1	0	F	120	150000
553	45.4304	11.8887	3	C3	3	1	2	5	1	2	1	1	F	100	125000
554	45.4304	11.8887	3	C3	3	1	3	4	1	2	1	1	G	90	115000
555	45.4304	11.8887	3	C3	3	1	3	5	2	2	1	1	G	115	150000
556	45.4304	11.8887	3	C3	3	1	2	3	1	1	1	0	G	90	120000
557	45.4304	11.8887	3	C3	3	1	2	3	1	2	1	0	F	123	165000
558	45.4304	11.8887	3	C3	2	1	2	5	3	3	1	2	F	181	245000
559	45.4304	11.8887	3	C3	3	1	2	3	1	2	1	0	F	80	118000
560	45.4304	11.8887	3	C3	3	1	6	4	2	2	1	0	G	110	170000
561	45.4304	11.8887	3	C3	2	1	3	3	2	2	1	0	F	105	169000
562	45.4304	11.8887	3	C3	2	1	6	4	2	3	1	0	D	130	220000
563	45.4304	11.8887	3	C3	2	1	1	3	1	1	1	0	G	62	105000
564	45.4304	11.8887	3	C3	1	1	0	5	3	3	0	2	B	200	345000
565	45.4304	11.8887	3	C3	1	1	1	2	1	2	1	1	D	70	128000
566	45.4304	11.8887	3	C3	1	1	2	3	2	2	1	0	B	120	230000
567	45.4304	11.8887	3	C3	3	1	2	3	1	2	1	0	G	65	125000
568	45.4304	11.8887	3	C3	1	1	1	4	2	2	1	1	B	105	205000
569	45.4304	11.8887	3	C3	1	1	6	2	1	2	1	0	D	61	130000
570	45.4304	11.8887	3	C3	2	1	3	4	2	2	1	0	G	122	260000
571	45.4304	11.8887	3	C3	1	1	3	6	3	2	1	1	B	150	433000
572	45.4304	11.8887	3	C3	1	1	0	4	2	2	0	2	D	65	195000
573	45.4304	11.8887	3	C3	2	2	0	5	2	3	1	2	F	150	165000
574	45.4304	11.8887	3	C3	3	2	0	6	4	3	0	2	F	362	460000
575	45.4322	11.894	2	C3	3	1	2	5	2	2	1	1	G	120	116000
576	45.4343	11.8931	2	D1	2	1	3	3	1	2	1	0	G	80	95000
577	45.4337	11.8932	2	C3	2	1	3	2	1	0	1	1	G	45	63000
578	45.4267	11.8926	2	C3	3	1	3	5	2	2	1	0	E	122	139000
579	45.4352	11.8869	1	D1	3	1	3	6	2	3	1	1	F	130	170000
580	45.4044	11.8627	3	C6	2	1	2	6	2	2	1	0	F	210	415000
581	45.4044	11.8627	3	C6	3	1	2	5	2	2	1	1	G	115	235000
582	45.4044	11.8627	3	C6	2	1	1	4	2	2	1	1	E	80	245000
583	45.4044	11.8627	3	C6	3	2	0	4	2	2	0	2	G	100	320000
584	45.4054	11.8596	2	C6	3	1	3	2	1	2	1	0	F	60	130000
585	45.4049	11.8581	3	C6	2	1	2	4	1	1	1	1	G	110	150000
586	45.4049	11.8581	3	C6	3	1	3	4	2	2	1	1	G	90	160000
587	45.4049	11.8581	3	C6	3	1	2	5	2	3	1	1	G	160	330000
588	45.4049	11.8581	3	C6	2	1	3	6	2	2	1	1	B	125	260000
589	45.4049	11.8581	3	C6	2	1	1	4	1	2	1	1	F	100	220000
590	45.4049	11.8581	3	C6	3	1	3	2	1	2	0	0	F	50	125000
591	45.4049	11.8581	3	C6	3	1	0	5	3	3	1	2	F	230	585000
592	45.4049	11.8581	3	C6	2	1	1	5	1	2	1	1	F	85	220000
593	45.4049	11.8581	3	C6	3	1	2	4	2	2	1	1	E	150	420000
594	45.4049	11.8581	3	C6	3	1	1	5	2	2	1	0	E	130	390000
595	45.4049	11.8581	3	C6	2	1	3	6	2	2	1	1	E	100	350000
596	45.4049	11.8581	3	C6	1	1	3	5	2	3	1	1	B	125	450000
597	45.4049	11.8581	3	C6	1	1	3	6	2	3	1	1	B	110	420000
598	45.4049	11.8581	3	C6	1	1	1	6	2	3	1	1	B	110	430000
599	45.4049	11.8581	3	C6	1	1	1	5	2	3	1	1	B	110	495000
600	45.4049	11.8581	3	C6	1	1	1	5	3	3	1	1	B	93	430000
601	45.4049	11.8581	3	C6	2	1	1	3	2	2	1	0	C	65	310000
602	45.4049	11.8581	3	C6	3	2	0	6	4	0	1	2	E	400	950000
603	45.4043	11.8579	2	C6	1	1	2	6	2	2	1	1	B	130	360000
604	45.4048	11.918	3	D1	3	1	3	4	1	2	1	1	F	95	115000
605	45.4048	11.918	3	D1	3	1	1	4	2	3	1	0	G	150	190000
606	45.4048	11.918	3	C7	3	1	3	3	1	2	1	0	G	90	115000
607	45.4048	11.918	3	D1	3	1	2	5	2	2	1	0	G	135	178000
608	45.4048	11.918	3	C7	2	1	3	4	1	2	1	0	D	110	150000
609	45.4048	11.918	3	D1	3	1	4	4	2	2	1	0	G	115	178000
610	45.4048	11.918	3	D1	3	1	2	3	2	3	1	0	G	100	155000
611	45.4048	11.918	3	D1	2	1	4	4	2	2	1	0	E	90	178000
612	45.4048	11.918	3	C7	3	2	0	6	2	3	1	0	E	160	315000
613	45.4182	11.9173	2	C3	1	1	0	2	1	2	0	2	C	60	145000
614	45.4175	11.9142	3	C3	3	1	1	3	1	2	1	0	G	100	145000
615	45.4175	11.9142	3	C3	2	1	2	5	2	2	1	0	F	120	210000
616	45.4175	11.9142	3	C3	3	1	5	5	2	2	0	0	G	117	210000
617	45.4175	11.9142	3	C3	3	1	2	5	2	3	1	0	C	140	260000
618	45.4175	11.9142	3	C3	2	1	2	4	2	2	1	0	D	90	180000
619	45.4175	11.9142	3	C3	1	1	1	2	1	2	1	0	D	45	115000
620	45.4175	11.9142	3	C3	1	1	0	2	1	2	0	1	B	47	143000
621	45.4175	11.9142	3	C3	1	1	1	2	1	2	1	1	B	50	155000
622	45.4175	11.9142	3	C3	1	1	0	2	1	2	0	2	B	48	153000
623	45.4175	11.9142	3	C3	3	2	0	6	1	3	1	0	F	200	320000
624	45.4175	11.9142	3	C3	3	2	0	4	2	2	1	2	F	90	320000
625	45.4173	11.916	2	C3	1	1	3	6	2	2	1	1	C	150	270000
626	45.4178	11.9129	2	C3	2	1	1	3	2	3	1	2	E	151	190000
627	45.4219	11.8967	3	C3	3	1	5	4	1	2	1	0	G	100	119000
628	45.4219	11.8967	3	C3	3	1	1	4	2	2	1	0	E	155	185000
629	45.4219	11.8967	3	C3	3	1	2	4	1	2	1	1	G	80	99000
630	45.4219	11.8967	3	C3	3	1	5	4	1	2	1	0	G	90	120000
631	45.4219	11.8967	3	C3	2	1	2	5	2	2	1	0	C	110	160000
632	45.4219	11.8967	3	C3	3	1	2	4	1	2	1	2	G	90	135000
633	45.4219	11.8967	3	C3	2	1	2	2	1	2	1	0	F	60	135000
634	45.4219	11.8967	3	C3	3	1	2	3	2	1	1	1	D	80	210000
635	45.4241	11.8945	2	C3	2	1	2	2	1	2	1	0	F	65	135000
636	45.3912	11.8925	3	C5	1	2	0	5	4	2	1	2	B	160	495000
637	45.4218	11.8861	3	C3	2	1	2	5	1	2	1	1	G	110	140000
638	45.4218	11.8861	3	C3	1	1	0	3	2	2	0	2	D	90	130000
639	45.4218	11.8861	3	C3	1	1	1	6	2	3	1	1	B	110	175000
640	45.4218	11.8861	3	C3	1	1	3	4	2	2	1	0	B	110	207000
641	45.4218	11.8861	3	C3	1	1	1	4	2	2	1	0	B	160	325000
642	45.4218	11.8861	3	C3	1	1	3	5	2	2	1	1	B	90	210000
643	45.4218	11.8861	3	C3	1	1	3	5	2	2	1	1	B	85	210000
644	45.4218	11.8861	3	C3	1	1	0	2	1	2	0	2	B	48	145000
645	45.4218	11.8861	3	C3	1	1	1	6	2	2	1	1	B	106	340000
646	45.4218	11.8861	3	C3	1	1	3	5	2	2	1	1	B	100	350000
647	45.4218	11.8861	3	C3	3	2	0	5	2	1	0	0	G	150	149000
648	45.4218	11.8861	3	C3	3	2	0	3	1	3	1	2	G	160	200000
649	45.4218	11.8861	3	C3	3	2	0	3	1	2	0	2	F	105	160000
650	45.4218	11.8861	3	C3	2	2	0	6	2	2	1	2	E	162	348000
651	45.4218	11.8861	3	C3	1	2	0	6	3	3	1	2	A	270	600000
652	45.4218	11.8861	3	C3	3	2	0	3	2	2	1	2	G	120	285000
653	45.4245	11.8914	2	C3	3	1	1	5	2	3	1	1	G	130	160000
654	45.4251	11.8542	3	D1	3	1	0	4	1	0	0	2	F	60	98000
655	45.4251	11.8542	3	D1	3	2	0	6	1	2	0	2	G	125	168000
656	45.4251	11.8542	3	D1	3	2	0	6	4	3	0	2	F	300	520000
657	45.4251	11.8542	3	D1	1	2	0	5	2	2	0	2	B	130	420000
658	45.3912	11.8925	3	C5	3	1	3	6	3	2	1	1	G	250	380000
659	45.3912	11.8925	3	C5	2	1	3	6	3	2	1	1	G	250	415000
660	45.3912	11.8925	3	C5	3	1	2	5	2	2	1	1	G	130	240000
661	45.3912	11.8925	3	C5	2	1	0	3	1	2	0	2	F	117	220000
662	45.3912	11.8925	3	C5	3	1	3	5	2	2	1	1	G	110	210000
663	45.3912	11.8925	3	C5	2	1	2	2	1	2	1	1	G	45	92000
664	45.3912	11.8925	3	C5	3	1	4	5	2	2	1	1	E	120	260000
665	45.3912	11.8925	3	C5	1	1	2	5	2	2	1	0	B	140	310000
666	45.3912	11.8925	3	C5	3	1	4	4	2	2	0	0	F	140	320000
667	45.3912	11.8925	3	C5	3	1	3	5	2	2	1	1	G	110	259000
668	45.3912	11.8925	3	C5	2	1	4	4	2	2	1	0	F	125	320000
669	45.3912	11.8925	3	C5	3	1	2	3	1	2	1	0	G	60	159000
670	45.3912	11.8925	3	C5	2	1	4	4	2	2	1	0	B	130	350000
671	45.3912	11.8925	3	C5	2	1	4	4	2	2	1	0	F	115	320000
672	45.3912	11.8925	3	C5	2	2	0	3	1	2	0	2	F	120	220000
673	45.3912	11.8925	3	C5	1	2	0	5	4	2	1	2	B	155	485000
674	45.3912	11.8925	3	C5	2	2	0	5	2	3	1	2	C	130	425000
675	45.3912	11.8925	3	C5	1	2	0	5	2	2	1	2	B	130	470000
676	45.3912	11.872	3	C5	3	1	2	5	2	0	0	0	G	110	119000
677	45.3912	11.872	3	C5	2	1	1	4	1	2	1	0	G	110	215000
678	45.3912	11.872	3	C5	2	1	3	4	2	0	1	0	G	150	310000
679	45.3912	11.872	3	C5	3	1	3	2	1	0	0	1	F	30	65000
680	45.3912	11.872	3	C5	3	1	0	2	1	0	0	1	F	45	110000
681	45.3912	11.872	3	C5	2	1	0	4	1	0	0	2	G	80	198000
682	45.3912	11.872	3	C5	2	1	0	5	2	3	1	0	G	153	380000
683	45.3912	11.872	3	C5	2	1	1	5	1	2	1	1	G	100	255000
684	45.3912	11.872	3	C5	2	1	2	6	3	2	1	0	F	220	600000
685	45.3912	11.872	3	C5	2	1	3	4	2	1	1	0	F	160	440000
686	45.3912	11.872	3	C5	3	1	3	4	2	1	1	0	F	130	420000
687	45.3912	11.872	3	C5	3	1	1	1	1	0	0	0	G	20	65000
688	45.3899	11.8731	3	C5	2	1	1	3	2	2	1	0	E	100	270000
689	45.3876	11.8748	2	C5	1	1	1	6	2	2	1	1	A	110	530000
690	45.3944	11.8856	3	C5	3	1	2	3	1	2	1	0	F	100	170000
691	45.3944	11.8856	3	C5	3	1	2	5	2	3	1	0	G	155	280000
692	45.3944	11.8856	3	C5	3	1	5	4	2	2	1	1	G	120	220000
693	45.3944	11.8856	3	C5	3	1	1	6	2	2	1	1	C	155	320000
694	45.3944	11.8856	3	C5	2	1	3	4	1	2	1	1	G	135	280000
695	45.3944	11.8856	3	C5	3	1	1	4	2	2	1	0	F	115	240000
696	45.3944	11.8856	3	C5	3	1	1	6	1	2	1	1	C	150	320000
697	45.3944	11.8856	3	C5	3	1	3	2	1	2	1	1	G	35	80000
698	45.3944	11.8856	3	C5	2	1	3	6	2	3	1	1	G	160	390000
699	45.3944	11.8856	3	C5	2	1	3	4	2	3	1	1	G	160	395000
700	45.3944	11.8856	3	C5	3	1	2	3	1	2	1	0	G	100	250000
701	45.3944	11.8856	3	C5	3	1	1	6	2	2	1	1	G	110	276000
702	45.3944	11.8856	3	C5	3	1	2	4	2	2	1	0	F	125	325000
703	45.3944	11.8856	3	C5	3	1	1	2	1	1	1	0	G	63	165000
704	45.3944	11.8856	3	C5	3	1	2	3	1	2	1	0	F	85	230000
705	45.3944	11.8856	3	C5	2	1	2	3	1	0	0	1	G	55	150000
706	45.3944	11.8856	3	C5	3	1	3	4	1	2	1	1	G	80	255000
707	45.3944	11.8856	3	C5	1	1	1	3	2	3	1	1	B	83	370000
708	45.3944	11.8856	3	C5	1	1	0	3	2	3	1	2	B	83	370000
709	45.3944	11.8856	3	C5	2	2	0	5	4	3	1	2	C	216	580000
710	45.3944	11.8856	3	C5	3	2	0	6	2	3	1	2	F	204	580000
711	45.3944	11.8856	3	C5	1	1	3	6	3	3	1	1	B	140	800000
712	45.391	11.889	2	C5	3	1	2	6	3	3	1	0	G	220	550000
713	45.3912	11.8904	2	C5	2	1	4	4	2	2	1	0	G	125	320000
714	45.4115	11.8696	3	C6	2	2	0	4	2	2	1	2	F	85	330000
715	45.4115	11.8696	3	C6	3	1	2	4	3	3	1	1	G	270	545000
716	45.4115	11.8696	3	C6	1	1	1	2	1	2	1	0	B	83	210000
717	45.4115	11.8696	3	C6	1	1	2	4	3	2	1	0	B	160	450000
718	45.4115	11.8696	3	C6	3	1	2	6	2	2	1	1	G	135	415000
719	45.4115	11.8696	3	C6	1	2	0	6	2	3	1	2	B	165	580000
720	45.4115	11.8696	3	C6	1	2	0	6	2	3	1	2	B	110	550000
721	45.423	11.8739	3	C3	3	1	3	4	1	2	1	1	G	110	125000
722	45.423	11.8739	3	C3	3	1	3	4	1	1	1	1	G	60	85000
723	45.423	11.8739	3	C3	3	1	4	3	1	2	1	0	G	90	140000
724	45.423	11.8739	3	C3	2	1	3	5	2	2	1	0	E	110	200000
725	45.423	11.8739	3	C3	3	2	0	6	2	2	1	2	G	185	180000
726	45.423	11.8739	3	C3	1	2	0	6	3	2	1	2	D	180	310000
727	45.4252	11.8759	2	C3	3	1	2	5	1	2	1	1	F	100	125000
728	45.4272	11.8764	2	C3	2	1	3	3	2	2	1	1	D	100	148000
729	45.4245	11.875	2	C3	2	1	2	4	2	2	1	1	G	110	148000
730	45.4087	11.9021	3	C3	3	1	3	3	1	3	1	0	G	120	165000
731	45.4087	11.9021	3	C3	2	1	6	3	1	2	1	0	G	105	145000
732	45.4087	11.9021	3	C3	3	1	1	2	1	0	0	0	G	45	65000
733	45.4087	11.9021	3	C3	3	2	0	3	2	0	1	2	E	85	160000
734	45.4087	11.9021	3	C3	2	2	0	3	2	1	0	2	E	90	175000
735	45.4087	11.9021	3	C3	3	1	4	2	1	2	1	1	G	45	95000
736	45.414	11.9029	3	C3	3	1	1	3	1	0	1	0	G	75	120000
737	45.3942	11.9084	3	C7	1	1	2	6	2	2	1	1	B	175	330000
738	45.3942	11.9084	3	C7	2	1	3	5	2	2	1	0	E	150	339000
739	45.3942	11.9084	3	C7	1	1	2	4	2	2	0	0	B	120	340000
740	45.3942	11.9084	3	C7	1	1	1	5	2	2	1	1	B	84	280000
741	45.3942	11.9084	3	C7	1	1	1	4	2	2	1	1	B	72	250000
742	45.3942	11.9084	3	C7	1	1	0	5	2	2	1	2	B	102	365000
743	45.3942	11.9084	3	C7	2	2	0	5	3	2	0	2	F	200	315000
744	45.3942	11.9084	3	C7	3	2	0	6	3	3	1	2	C	290	600000
745	45.3942	11.9084	3	C7	2	2	0	6	4	3	1	2	C	280	600000
746	45.3942	11.9084	3	C7	2	2	0	6	2	2	1	2	E	140	315000
747	45.3942	11.9084	3	C7	2	1	4	6	3	2	1	2	D	260	560000
748	45.4023	11.9129	2	C7	2	2	0	5	2	2	1	2	D	164	380000
749	45.4358	11.918	3	D1	3	1	2	4	2	3	1	2	G	95	118000
750	45.4358	11.918	3	D1	3	1	3	4	2	2	1	0	E	110	155000
751	45.4358	11.918	3	D1	2	1	2	4	2	2	1	0	E	120	170000
752	45.4358	11.918	3	D1	3	1	2	6	2	3	1	2	F	120	170000
753	45.4358	11.918	3	D1	2	1	2	4	2	2	1	0	D	126	189000
754	45.4358	11.918	3	D1	3	1	1	3	2	2	1	0	E	90	135000
755	45.4358	11.918	3	D1	1	1	0	3	1	2	0	2	B	98	150000
756	45.4358	11.918	3	D1	3	1	0	3	1	3	1	0	E	75	115000
757	45.4358	11.918	3	D1	3	1	2	3	2	2	1	0	G	78	120000
758	45.4358	11.918	3	D1	2	1	2	4	2	2	1	0	E	110	170000
759	45.4358	11.918	3	D1	2	1	2	5	2	3	1	1	A	141	220000
760	45.4358	11.918	3	D1	1	1	1	4	2	3	1	0	A	143	224000
761	45.4358	11.918	3	D1	3	1	0	2	1	2	1	0	E	70	115000
762	45.4358	11.918	3	D1	3	1	4	6	2	3	1	2	E	90	150000
763	45.4358	11.918	3	D1	3	1	1	3	2	2	0	0	E	80	135000
764	45.4358	11.918	3	D1	1	1	2	5	2	2	1	0	A	135	230000
765	45.4358	11.918	3	D1	1	1	1	2	1	2	1	0	A	79	135000
766	45.4358	11.918	3	D1	3	1	4	4	2	2	1	2	E	85	150000
767	45.4358	11.918	3	D1	1	1	2	4	2	2	1	0	C	112	200000
768	45.4358	11.918	3	D1	1	1	2	4	2	2	1	0	C	125	225000
769	45.4358	11.918	3	D1	1	1	1	3	2	2	1	1	A	98	178000
770	45.4358	11.918	3	D1	3	1	4	4	2	2	1	0	D	85	155000
771	45.4358	11.918	3	D1	2	1	1	3	2	2	1	0	C	100	190000
772	45.4358	11.918	3	D1	1	1	3	6	2	2	1	1	B	101	216000
773	45.4358	11.918	3	D1	1	1	0	3	1	2	0	2	C	70	155000
774	45.4358	11.918	3	D1	1	1	3	5	2	2	1	1	B	92	205000
775	45.4358	11.918	3	D1	1	1	3	6	2	2	1	1	B	103	230000
776	45.4358	11.918	3	D1	1	1	1	2	1	2	1	1	B	60	140000
777	45.4358	11.918	3	D1	2	1	0	2	2	2	0	2	D	55	130000
778	45.4358	11.918	3	D1	1	1	2	3	2	2	1	0	C	85	205000
779	45.4358	11.918	3	D1	1	1	3	6	2	2	1	1	B	110	270000
780	45.4358	11.918	3	D1	1	1	1	3	2	2	1	0	C	80	200000
781	45.4358	11.918	3	D1	1	1	3	6	3	3	1	0	B	110	280000
782	45.4358	11.918	3	D1	1	1	3	6	2	2	1	1	B	100	260000
783	45.4358	11.918	3	D1	1	1	1	4	1	2	1	1	B	60	160000
784	45.4358	11.918	3	D1	1	1	1	4	1	2	1	1	C	60	170000
785	45.4358	11.918	3	D1	1	1	2	2	1	2	1	0	C	50	145000
786	45.4358	11.918	3	D1	1	1	2	4	2	2	1	0	B	65	190000
787	45.4358	11.918	3	D1	1	1	1	5	2	2	1	1	B	65	190000
788	45.4358	11.918	3	D1	1	1	1	2	1	2	1	1	B	46	140000
789	45.4358	11.918	3	D1	1	1	1	2	1	2	1	1	C	45	140000
790	45.4358	11.918	3	D1	3	2	0	6	2	3	1	2	G	185	210000
791	45.4358	11.918	3	D1	1	2	0	5	2	3	0	2	C	125	150000
792	45.4358	11.918	3	D1	1	2	0	6	1	3	0	2	C	136	170000
793	45.4358	11.918	3	D1	3	2	0	6	4	3	1	2	G	280	380000
794	45.4358	11.918	3	D1	3	2	0	6	2	3	1	2	F	120	165000
795	45.4358	11.918	3	D1	3	2	0	6	2	3	1	2	G	275	380000
796	45.4358	11.918	3	D1	3	2	0	3	2	1	0	2	G	70	105000
797	45.4358	11.918	3	D1	2	2	0	5	2	2	0	2	B	100	150000
798	45.4358	11.918	3	D1	1	2	0	6	3	2	1	2	A	200	320000
799	45.4358	11.918	3	D1	2	2	0	5	3	1	1	2	B	200	340000
800	45.4358	11.918	3	D1	1	2	0	6	2	3	1	0	B	186	329000
801	45.4358	11.918	3	D1	1	2	0	6	2	3	1	2	B	190	339000
802	45.4358	11.918	3	D1	1	2	0	5	2	3	1	0	B	191	349000
803	45.4358	11.918	3	D1	3	2	0	6	3	3	1	2	G	200	380000
804	45.4358	11.918	3	D1	3	2	0	4	2	2	1	0	G	100	190000
805	45.4358	11.918	3	D1	1	2	0	4	2	2	0	2	B	100	190000
806	45.4358	11.918	3	D1	1	2	0	4	3	3	1	0	B	181	357000
807	45.4358	11.918	3	D1	1	2	0	4	3	2	1	2	B	181	365000
808	45.4358	11.918	3	D1	1	2	0	4	2	3	1	2	B	140	299000
809	45.4358	11.918	3	D1	1	2	0	6	3	2	1	2	B	110	290000
810	45.4358	11.918	3	D1	1	2	0	6	2	2	1	2	B	140	410000
811	45.4358	11.918	3	D1	1	1	3	6	2	2	1	1	B	160	230000
812	45.4358	11.918	3	D1	1	1	0	3	1	2	0	2	C	70	165000
813	45.4363	11.9267	2	D1	2	1	1	3	2	3	1	0	F	95	143000
814	45.4066	11.9467	3	E1	1	2	0	6	3	2	0	2	B	200	390000
815	45.4228	11.8878	2	C3	1	1	3	2	1	2	0	0	G	55	157000
816	45.411	11.8412	2	D1	2	1	1	3	1	0	1	0	F	100	138000
817	45.3968	11.9023	2	C7	3	1	1	3	1	2	1	0	G	70	128000
818	45.3782	11.8686	2	D2	1	2	0	6	3	2	1	2	A	200	470000
819	45.3785	11.8741	2	D3	3	1	1	2	1	0	1	0	G	50	105000
820	45.4214	11.8931	2	C3	2	1	2	2	1	2	1	0	B	60	154000
821	45.4214	11.8931	2	C3	1	2	0	6	4	2	1	2	A	190	515000
822	45.4516	11.8648	2	D1	2	1	2	6	2	2	1	1	C	85	190000
823	45.4055	11.8475	2	D1	3	1	3	3	1	2	1	1	G	100	125000
824	45.4219	11.8746	2	C3	3	1	4	4	1	0	1	0	F	85	120000
825	45.4247	11.8872	2	C3	3	1	5	4	1	2	1	0	E	150	180000
826	45.3765	11.8916	2	D2	1	1	0	5	2	2	0	2	C	125	225000
827	45.3985	11.8904	2	C5	3	1	2	4	2	2	1	0	G	110	234000
828	45.3882	11.8705	2	C5	1	2	0	6	3	2	1	2	B	175	900000
829	45.3764	11.886	2	D2	1	2	0	6	4	2	1	2	B	180	550000
830	45.3764	11.886	2	D2	1	2	0	6	3	2	1	2	B	155	490000
831	45.4014	11.8569	2	C6	3	1	1	4	1	2	1	1	F	90	135000
832	45.4429	11.8924	2	D1	1	2	0	6	3	2	1	2	B	250	490000
833	45.4329	11.8958	2	D1	3	1	1	5	2	3	1	1	F	120	190000
834	45.4346	11.9141	2	D1	1	2	0	6	3	2	1	2	B	200	375000
835	45.4017	11.9111	2	C7	2	1	3	3	1	2	1	1	D	65	145000
836	45.3972	11.8273	2	D1	2	1	2	5	1	2	1	0	F	90	105000
837	45.4232	11.8884	2	C3	3	1	1	3	1	0	1	0	G	75	119000
838	45.3759	11.9059	1	D2	2	1	4	5	2	3	1	1	E	150	249000
839	45.3876	11.8748	2	C5	2	1	3	5	2	1	1	1	F	135	420000
840	45.4031	11.8966	2	C5	2	1	2	4	2	3	1	1	C	110	425000
841	45.4351	11.8932	2	D1	2	1	2	6	2	3	1	1	E	130	230000
842	45.4355	11.8914	2	D1	2	1	3	2	1	0	1	0	G	40	61000
843	45.4358	11.8475	2	R1	3	2	0	4	3	0	1	2	E	150	200000
844	#VALUE!	1.8352	2	E1	3	1	2	5	2	2	1	1	G	145	190000
845	45.4008	11.86	2	C6	2	2	0	6	4	3	1	2	F	400	850000
846	45.4245	11.9135	2	D1	2	1	3	3	2	2	1	0	F	90	100000
847	45.3906	11.8704	2	C5	2	1	3	4	2	3	1	0	F	150	420000
848	45.3906	11.8704	2	C5	1	1	0	2	1	1	0	1	C	65	205000
849	45.3906	11.8704	2	C5	1	2	0	4	3	1	1	2	C	210	520000
850	45.4047	11.8389	2	D1	1	2	0	5	3	3	1	2	B	250	495000
851	45.3726	11.8697	2	D3	1	1	3	2	1	2	1	1	E	75	129000
852	45.433	11.8959	2	D1	3	1	3	2	2	2	1	1	G	100	125000
853	45.3884	11.8887	2	C5	3	2	0	3	2	2	1	2	E	110	240000
854	45.3911	11.8888	2	C5	1	1	3	5	2	3	1	0	C	135	400000
855	45.3898	11.8799	2	C5	1	1	0	4	2	3	1	2	B	118	290000
856	45.3898	11.8799	2	C5	2	1	3	4	2	3	0	1	G	135	420000
857	45.3898	11.8799	2	C5	2	1	0	2	1	2	1	1	F	60	190000
858	45.3811	11.8717	1	D2	1	1	0	1	1	1	0	2	B	75	170000
859	45.4136	11.917	2	E2	3	1	2	3	2	2	1	1	E	98	100000
860	45.4224	11.8856	2	C3	2	1	5	3	1	1	1	0	C	90	170000
861	45.3802	11.8631	2	D2	2	1	0	4	2	2	0	2	E	105	180000
862	45.4096	11.8478	2	D1	2	1	4	4	2	2	1	1	E	85	125000
863	45.4096	11.8478	2	D1	1	1	1	3	2	2	1	1	F	135	280000
864	45.4294	11.8913	1	C3	1	1	3	4	2	2	1	1	C	90	195000
865	45.4294	11.8913	1	C3	1	1	3	2	2	3	1	1	C	238	550000
866	45.3868	11.8955	2	C5	2	1	2	5	2	2	1	1	F	125	232000
867	45.4431	11.9003	2	D1	3	1	3	6	2	2	1	1	E	120	169000
868	45.4275	11.8913	2	C3	1	1	3	3	2	2	1	0	C	80	170000
869	45.3961	11.9029	1	C7	3	1	1	6	2	3	1	2	G	150	240000
870	45.4285	11.8841	2	C3	2	1	6	6	3	3	1	0	C	190	380000
871	45.4323	11.93	2	D1	1	1	1	4	1	2	1	1	B	65	165000
872	45.4112	11.8399	2	D1	1	2	0	4	3	3	1	2	B	170	675000
873	45.4302	11.8758	2	C3	3	1	1	4	2	2	1	0	G	120	178000
874	45.3995	11.8303	2	D1	1	1	2	2	1	2	1	0	D	60	150000
875	45.3995	11.8303	2	D1	3	2	0	6	2	3	1	2	E	280	390000
876	45.4223	11.8961	2	C3	1	1	2	4	2	2	1	1	C	107	200000
877	45.41	11.8455	2	D1	2	1	5	6	3	3	1	1	E	200	390000
878	45.4346	11.8892	2	D1	3	1	2	3	2	2	1	1	E	80	105000
879	45.4346	11.8892	2	D1	2	2	0	4	2	1	1	2	B	140	170000
880	45.4354	11.8883	1	D1	1	1	0	5	2	2	0	2	A	160	285000
881	45.4354	11.8883	1	D1	1	1	3	3	1	2	1	1	A	90	179000
882	45.4354	11.8883	1	D1	1	1	3	2	1	2	1	1	A	67	146000
883	45.3926	11.8869	2	C5	2	1	5	4	2	2	1	0	E	135	290000
884	45.3774	11.8748	2	D3	3	2	0	6	3	3	1	2	F	380	450000
885	45.4277	11.8923	2	C3	2	1	3	5	1	2	1	0	G	110	140000
886	45.3814	11.8654	2	D2	1	1	1	4	2	2	1	1	A	140	317000
887	45.3814	11.8654	2	D2	1	1	1	4	2	2	1	1	A	163	378000
888	45.3814	11.8654	2	D2	1	1	1	5	2	2	1	1	A	187	434000
889	45.3814	11.8654	2	D2	1	1	0	4	2	2	0	2	A	143	368000
890	45.3814	11.8654	2	D2	1	1	0	5	2	2	0	2	A	170	469000
891	45.3814	11.8654	2	D2	1	1	2	6	2	2	1	1	A	212	498000
892	45.3814	11.8654	2	D2	1	1	2	5	2	2	1	1	A	191	456000
893	45.376	11.8708	3	D3	3	1	3	2	1	2	1	0	F	60	95000
894	45.3983	11.8295	2	D1	2	1	2	6	1	0	1	1	F	110	95000
895	45.4471	11.9019	2	D1	2	1	2	5	2	2	1	1	C	145	188000
896	45.4199	11.8858	2	C3	3	1	4	5	1	1	1	0	F	120	110000
897	45.4199	11.8858	2	C3	3	1	0	5	2	0	1	0	F	120	137000
898	45.4199	11.8858	2	C3	3	1	4	4	1	0	1	0	F	105	150000
899	45.438	11.8858	2	D1	3	1	2	4	2	2	1	0	C	105	185000
900	45.3978	11.8283	2	D1	2	1	4	3	1	2	1	0	F	132	125000
901	45.3978	11.8283	2	D1	2	1	3	6	3	2	1	0	E	275	380000
902	45.3841	11.8502	2	D2	3	1	3	3	1	2	1	0	F	92	100000
903	45.3841	11.8502	2	D2	2	1	2	6	2	3	1	1	F	290	550000
904	45.4048	11.8602	1	C6	2	1	4	6	3	3	1	0	G	200	400000
905	45.433	11.8959	2	D1	1	1	1	2	1	2	1	1	B	65	135000
906	45.4327	11.8958	1	D1	1	1	2	5	2	2	1	0	B	150	275000
907	45.4213	11.8976	2	C3	1	1	2	5	2	2	1	1	C	105	160000
908	45.3977	11.9509	2	E2	3	2	0	4	2	1	1	2	F	130	105000
909	45.4343	11.9206	2	D1	3	1	2	4	2	2	1	0	F	110	143000
910	45.4283	11.8846	2	C3	3	1	3	3	1	2	1	0	G	110	130000
911	45.3929	11.8796	1	C5	3	2	0	6	2	1	1	2	G	220	480000
912	45.3779	11.9058	1	D2	1	2	0	6	2	1	1	2	B	145	330000
913	45.4287	11.8773	2	C3	1	2	0	5	3	3	1	1	C	230	430000
914	45.4185	11.8341	2	E1	3	2	0	5	2	3	1	2	E	180	320000
915	45.4328	11.838	3	E1	1	1	2	4	2	2	1	0	B	101	190000
916	45.4328	11.838	3	E1	1	1	1	2	1	2	1	0	B	78	150000
917	45.426	11.851	1	D1	3	1	3	3	2	2	1	1	E	80	150000
918	45.4265	11.8502	1	E1	2	1	2	3	1	2	1	1	D	53	105000
919	45.4252	11.8501	1	E1	3	1	1	3	1	2	1	1	C	100	140000
920	45.4398	11.8349	1	E1	3	1	2	4	1	2	1	1	E	95	135000
921	45.3942	11.8294	1	D1	3	1	1	4	1	2	1	1	G	109	110000
922	45.4093	11.858	2	C6	2	1	4	5	2	2	1	1	E	200	410000
923	45.4018	11.8292	2	D1	2	1	1	4	1	2	1	0	G	124	138000
924	45.4132	11.8607	2	C6	3	1	1	5	2	2	1	1	G	110	235000
925	45.4002	11.8948	2	C5	2	1	3	4	3	2	1	0	G	150	450000
926	45.382	11.8716	2	D2	1	1	2	6	2	2	1	0	B	170	382000
927	45.3744	11.8732	2	D3	2	1	1	4	1	2	1	0	F	85	128000
928	45.4031	11.8578	2	C6	2	2	0	6	3	2	1	2	B	260	830000
929	45.3773	11.8687	2	D2	3	1	2	4	2	1	0	0	G	130	148000
930	45.4044	11.8436	2	D1	3	2	0	6	4	3	1	2	G	280	640000
931	45.3803	11.9025	2	D2	3	1	2	4	2	2	1	1	F	140	200000
932	45.3787	11.902	2	D2	2	1	2	5	2	2	1	0	G	120	245000
933	45.3857	11.8975	2	C5	1	1	2	5	2	3	1	0	A	110	238000
934	45.4305	11.8977	2	D1	3	1	4	4	2	2	1	0	F	120	125000
935	45.4322	11.8901	1	D1	3	2	0	6	3	2	1	2	G	280	335000
936	45.3685	11.8333	2	E1	2	2	0	6	3	2	1	2	D	170	225000
937	45.3833	11.8526	2	D2	1	2	0	6	3	2	1	2	A	193	520000
938	45.3833	11.8526	2	D2	1	2	0	6	2	2	1	2	A	154	430000
939	45.3833	11.8526	2	D2	1	2	0	6	4	3	0	2	A	237	760000
940	45.418	11.9159	2	D1	3	1	2	5	2	3	1	0	D	140	260000
941	45.363	11.8842	2	E1	1	1	2	3	2	2	1	0	C	117	199000
942	45.3829	11.8665	2	D2	1	1	3	6	2	2	1	0	A	75	161500
943	45.402	11.8949	2	C5	3	1	1	6	2	3	1	1	F	200	390000
944	45.4219	11.8967	2	C3	3	1	2	5	2	2	1	0	E	200	190000
945	45.4219	11.8967	2	C3	1	2	0	6	4	2	1	2	A	230	550000
946	45.3782	11.8954	3	D2	1	1	0	3	1	2	0	2	B	163	235000
947	45.3782	11.8954	3	D2	1	1	1	4	2	0	1	0	B	210	410000
948	45.3782	11.8954	3	D2	1	1	1	6	2	2	1	1	B	75	200000
949	45.3782	11.8954	3	D2	1	2	0	4	3	3	1	2	B	200	370000
950	45.3782	11.8954	3	D2	1	2	0	3	3	2	1	2	B	196	365000
951	45.3782	11.8954	3	D2	1	2	0	3	2	3	1	2	B	217	425000
952	45.3782	11.8954	3	D2	1	2	0	3	1	2	1	2	B	163	326000
953	45.3782	11.8954	3	D2	1	2	0	4	3	3	1	2	B	260	520000
954	45.3782	11.8954	3	D2	1	2	0	6	3	3	1	2	B	338	710000
955	45.443	11.8946	2	D1	2	2	1	6	2	2	1	2	G	270	450000
956	45.3923	11.8635	2	C6	2	1	1	5	2	2	1	1	F	105	179000
957	45.3995	11.8911	2	C5	1	2	0	6	3	3	1	0	A	227	790000
958	45.4008	11.8493	2	C6	1	2	0	6	2	3	0	2	A	200	482000
959	45.4008	11.8493	2	C6	1	2	0	6	2	3	0	2	A	190	465000
960	45.4206	11.8831	2	C3	3	1	2	4	2	2	1	0	E	100	260000
961	45.4206	11.8831	2	C3	2	1	5	6	2	2	1	0	E	150	270000
962	45.4288	11.886	1	C3	1	1	2	3	2	1	1	1	A	72	185000
963	45.4288	11.886	1	C3	1	1	3	4	3	3	1	1	A	160	390000
964	45.4288	11.886	1	C3	1	1	1	4	2	3	0	2	A	130	230000
965	45.402	11.9066	1	C7	3	1	1	2	1	0	1	0	G	35	60000
966	45.4093	11.859	2	C6	2	1	0	3	2	2	1	1	E	85	245000
967	45.4249	11.8934	3	C3	1	1	2	3	2	2	1	1	B	75	160000
968	45.4249	11.8934	3	C3	1	1	1	3	2	2	1	1	B	80	195000
969	45.4091	11.9018	3	C2	1	1	3	5	2	2	1	1	B	97	152000
970	45.4091	11.9018	3	C2	1	1	3	2	1	1	0	1	B	62	108000
971	45.3782	11.8954	3	D2	3	1	3	2	1	0	0	1	G	30	68000
972	45.3986	11.863	2	C6	1	1	0	3	1	2	0	2	B	70	190000
973	45.3943	11.8856	2	C5	3	1	2	3	1	2	1	0	F	100	170000
974	45.4101	11.8626	2	C6	1	2	0	4	2	1	0	2	B	100	255000
975	45.4011	11.8298	2	D1	3	1	2	6	2	2	1	1	G	190	195000
976	45.4168	11.9143	2	C3	3	1	5	3	2	2	1	0	C	95	103000
977	45.428	11.895	2	D1	1	1	1	5	2	2	1	0	C	133	280000
978	45.3751	11.902	2	D2	1	2	0	3	2	2	1	2	B	196	365000
979	45.4011	11.8298	2	D1	2	1	2	4	1	2	1	0	F	90	105000
980	45.4011	11.8298	2	D1	2	1	3	6	3	2	1	0	E	275	380000
981	45.4215	11.8956	2	C3	1	1	3	6	3	2	1	1	B	145	449000
982	45.4215	11.8956	2	C3	1	1	3	4	2	2	1	1	B	90	304000
983	45.4215	11.8956	2	C3	1	1	2	5	2	2	1	1	B	100	351500
984	45.3996	11.859	2	C6	1	1	2	6	2	2	1	0	A	178	464000
985	45.3787	11.9027	3	D2	2	1	0	3	2	3	0	0	G	110	165000
986	45.3787	11.9027	3	D2	3	1	3	5	2	2	1	1	D	140	235000
987	45.3787	11.9027	3	D2	1	1	0	4	3	2	1	2	A	188	335000
988	45.3787	11.9027	3	D2	2	1	3	4	2	3	1	0	D	120	220000
989	45.3787	11.9027	3	D2	1	1	2	6	3	2	1	0	A	196	360000
990	45.3787	11.9027	3	D2	1	1	0	4	3	2	1	2	A	193	355000
991	45.3787	11.9027	3	D2	1	1	2	6	2	2	1	0	A	199	380000
992	45.3787	11.9027	3	D2	2	1	2	4	2	2	1	0	E	87	168000
993	45.3787	11.9027	3	D2	2	1	0	3	2	3	0	2	E	85	165000
994	45.3787	11.9027	3	D2	3	1	4	4	2	2	1	0	G	110	215000
995	45.3787	11.9027	3	D2	2	1	2	5	3	2	1	1	D	120	235000
996	45.3787	11.9027	3	D2	1	1	2	6	2	3	1	1	A	190	380000
997	45.3787	11.9027	3	D2	2	1	3	4	2	3	1	1	D	100	200000
998	45.3787	11.9027	3	D2	2	1	2	5	2	2	1	0	D	108	220000
999	45.3787	11.9027	3	D2	2	1	1	5	2	2	1	1	C	80	165000
1000	45.3787	11.9027	3	D2	2	1	1	4	2	2	1	0	C	125	260000
1001	45.3787	11.9027	3	D2	2	1	2	4	2	3	1	0	C	137	305000
1002	45.3787	11.9027	3	D2	2	1	2	6	2	3	1	0	D	115	275000
1003	45.3787	11.9027	3	D2	1	1	2	5	3	2	1	0	A	124	345000
1004	45.3787	11.9027	3	D2	1	1	1	5	2	2	1	0	B	110	310000
1005	45.3787	11.9027	3	D2	1	1	2	2	1	2	1	0	B	50	145000
1006	45.3787	11.9027	3	D2	1	1	1	5	2	2	1	1	B	87	260000
1007	45.3787	11.9027	3	D2	1	1	1	3	2	2	1	0	A	75	225000
1008	45.3787	11.9027	3	D2	1	1	1	4	2	2	1	0	B	85	260000
1009	45.3787	11.9027	3	D2	1	1	1	3	2	2	1	1	B	65	200000
1010	45.3787	11.9027	3	D2	1	1	1	2	1	2	1	0	B	48	150000
1011	45.3787	11.9027	3	D2	1	1	1	5	2	3	1	1	D	92	290000
1012	45.3787	11.9027	3	D2	1	1	1	4	2	2	1	0	B	85	275000
1013	45.3787	11.9027	3	D2	1	1	0	3	2	2	0	2	B	77	250000
1014	45.3787	11.9027	3	D2	1	1	0	5	2	2	1	2	A	107	355000
1015	45.3787	11.9027	3	D2	1	1	3	5	2	2	1	1	B	90	300000
1016	45.3787	11.9027	3	D2	1	1	2	4	2	2	1	0	A	109	380000
1017	45.3787	11.9027	3	D2	1	1	1	4	2	2	1	0	B	80	280000
1018	45.3787	11.9027	3	D2	1	1	1	5	2	2	1	0	A	88	330000
1019	45.3787	11.9027	3	D2	1	1	0	5	2	2	0	2	B	80	310000
1020	45.3787	11.9027	3	D2	1	2	0	6	2	3	0	2	B	160	235000
1021	45.3787	11.9027	3	D2	2	2	0	3	2	2	0	2	F	105	160000
1022	45.3787	11.9027	3	D2	3	2	0	5	2	2	1	2	F	136	215000
1023	45.3787	11.9027	3	D2	1	2	0	5	2	2	1	2	A	180	290000
1024	45.3787	11.9027	3	D2	1	2	0	5	2	2	1	2	A	180	299000
1025	45.3787	11.9027	3	D2	2	2	0	3	2	2	1	2	G	90	155000
1026	45.3787	11.9027	3	D2	1	2	0	6	3	2	1	2	B	190	390000
1027	45.3787	11.9027	3	D2	1	2	0	4	3	2	1	1	B	165	359000
1028	45.3787	11.9027	3	D2	2	2	0	5	3	1	1	2	G	190	420000
1029	45.3787	11.9027	3	D2	1	2	0	3	2	2	1	2	B	102	235000
1030	45.3787	11.9027	3	D2	1	2	0	6	3	3	1	1	B	165	430000
1031	45.3787	11.9027	3	D2	1	2	0	3	3	2	0	2	A	120	330000
1032	45.3787	11.9027	3	D2	1	2	0	4	2	2	1	2	C	150	490000
1033	45.3787	11.9027	3	D2	1	2	0	4	2	3	1	2	B	140	550000
1034	45.3787	11.9027	3	D2	2	1	2	5	3	2	1	0	F	245	390000
1035	45.3787	11.9027	3	D2	1	1	4	5	3	3	1	0	B	160	540000
1036	45.38	11.9055	2	D2	3	1	3	4	2	3	1	0	G	140	218000
1037	45.3787	11.9027	3	D2	2	1	2	5	3	2	1	0	D	125	235000
1038	45.3787	11.9027	3	D2	2	1	4	3	2	2	1	0	D	95	195000
1039	45.3787	11.9027	3	D2	2	1	4	5	2	3	1	0	C	130	270000
1040	45.3881	11.8389	3	R1	3	2	0	6	3	3	1	2	F	260	395000
1041	45.3881	11.8389	3	R1	1	2	0	4	3	2	1	2	B	230	600000
1042	45.4055	11.8398	3	D1	2	2	0	6	2	2	0	2	E	135	245000
