# Supplementary material for: Real estate market and building energy performance: Data for a mass appraisal approach
Source: Data Brief. 2015 Nov 24;5:1060–5. doi: 10.1016/j.dib.2015.11.027 (PMC4689110; doi:10.1016/j.dib.2015.11.027)
Supplement: Supplementary file 2 — Supplementary material [file mmc2.zip]

Archive with 1 entries (1 files):
- Padua_ZMM.kmz
